# Supplementary material for: MiR-509-3 augments the synthetic lethality of PARPi by regulating HR repair in PDX model of HGSOC
Source: J Hematol Oncol. 2020 Jan 31;13:9. doi: 10.1186/s13045-020-0844-0 (PMC6995078; doi:10.1186/s13045-020-0844-0)
Supplement: Supplementary file 6 — Additional file 6: Table S1. Log2 fold change, P value and FDR of miRNAs between platinum-sensitive group and platinum-resistant group in TCGA cohort. [file 13045_2020_844_MOESM6_ESM.xlsx]

## Sheet: MiR.result
MiR	log2FC	Pvalue	FDR
hsa-let-7b-5p	0.169891	0	0
hsa-miR-9-5p	1.83828	0	0
hsa-miR-508-3p	-0.880895	0	0
hsa-miR-10b-5p	-0.14022	0	0
hsa-miR-1269a	-0.346159	0	0
hsa-miR-483-3p	0.969882	0	0
hsa-miR-200c-3p	0.0668737	0	0
hsa-miR-375	-0.31596	0	0
hsa-miR-509-3p	-0.715083	0	0
hsa-miR-103a-3p	-0.133673	0	0
hsa-miR-101-3p	1.26978	0	0
hsa-miR-22-3p	0.1779	0	0
hsa-miR-183-5p	-0.130651	0	0
hsa-miR-92a-3p	-0.0399323	0	0
hsa-miR-483-5p	0.969337	0	0
hsa-miR-10a-5p	-0.0999002	0	0
hsa-miR-151a-3p	-0.243527	0	0
hsa-miR-206	-3.62696	0	0
hsa-miR-197-3p	-0.135319	0	0
hsa-miR-193a-5p	0.220454	0	0
hsa-miR-141-3p	1.41495	0	0
hsa-miR-29a-3p	-0.109155	0	0
hsa-miR-509-3-5p	-1.79089	0	0
hsa-miR-148a-3p	-0.167092	0	0
hsa-miR-92b-3p	0.148589	0	0
hsa-let-7c-5p	0.0597669	0	0
hsa-miR-93-5p	-0.0961848	0	0
hsa-miR-149-5p	0.289793	0	0
hsa-miR-30a-5p	-0.110069	0	0
hsa-miR-30e-3p	-0.107117	0	0
hsa-miR-146b-3p	0.20113	0	0
hsa-miR-181a-5p	0.110571	0	0
hsa-miR-200b-3p	-0.243067	0	0
hsa-miR-625-3p	-0.1802	0	0
hsa-miR-30a-3p	-0.089665	0	0
hsa-miR-125b-5p	-0.112096	0	0
hsa-miR-203a	-0.180011	0	0
hsa-miR-145-5p	0.170263	0	0
hsa-miR-508-5p	-0.409404	0	0
hsa-miR-187-3p	-0.554588	6.7e-293	6.44e-292
hsa-miR-21-5p	0.0793358	1.03e-281	9.67e-281
hsa-miR-143-3p	-0.0812357	8.7e-281	7.95e-280
hsa-miR-675-3p	0.247618	2.5e-275	2.23e-274
hsa-miR-514a-3p	-1.21471	4.78e-243	4.17e-242
hsa-miR-506-3p	-1.11126	5.28e-220	4.5e-219
hsa-miR-542-3p	2.10092	1.34e-212	1.12e-211
hsa-miR-30d-5p	-0.0400952	7.56e-212	6.17e-211
hsa-miR-374a-3p	2.39391	4.22e-190	3.37e-189
hsa-miR-519a-5p	-1.16679	3e-180	2.35e-179
hsa-miR-320a	0.0899161	7.29e-178	5.6e-177
hsa-miR-23a-3p	0.0833242	2.54e-161	1.91e-160
hsa-miR-129-5p	0.536953	1.57e-149	1.16e-148
hsa-miR-6087	-0.541051	1.14e-148	8.25e-148
hsa-miR-205-5p	-0.073313	5.87e-146	4.18e-145
hsa-let-7e-5p	-0.0648917	1.13e-145	7.89e-145
hsa-miR-141-5p	0.410634	3.79e-145	2.6e-144
hsa-miR-296-5p	0.326716	2.4e-141	1.62e-140
hsa-miR-182-5p	-0.0509914	7.54e-127	4.99e-126
hsa-let-7i-3p	-0.244696	4.64e-125	3.02e-124
hsa-miR-28-3p	0.0510935	3.67e-121	2.35e-120
hsa-miR-139-3p	0.451922	7.29e-107	4.59e-106
hsa-miR-378a-5p	-0.123694	2.62e-106	1.63e-105
hsa-miR-449a	1.28746	7.31e-102	4.45e-101
hsa-miR-361-3p	-0.147757	2.08e-97	1.25e-96
hsa-miR-125a-5p	0.0517728	3.96e-97	2.34e-96
hsa-miR-140-3p	0.102744	1.8e-96	1.05e-95
hsa-miR-21-3p	-0.112152	4.17e-94	2.39e-93
hsa-miR-449b-3p	0.756681	8.47e-93	4.78e-92
hsa-miR-1269b	-0.225604	4.63e-92	2.57e-91
hsa-miR-193b-3p	0.18567	4.08e-88	2.24e-87
hsa-miR-767-5p	-0.492732	6.1e-85	3.3e-84
hsa-miR-760	-0.460744	3.18e-83	1.7e-82
hsa-miR-99a-5p	-0.116485	6.07e-81	3.19e-80
hsa-miR-431-5p	-1.10929	8.39e-80	4.36e-79
hsa-miR-30c-5p	-0.0995397	9.62e-77	4.92e-76
hsa-miR-27b-3p	-0.0919772	4.32e-76	2.18e-75
hsa-miR-181b-5p	-0.13003	5.42e-76	2.7e-75
hsa-let-7g-5p	-0.192374	1.48e-70	7.27e-70
hsa-miR-200a-5p	-0.101122	2.35e-67	1.14e-66
hsa-miR-193b-5p	0.356426	1.76e-63	8.46e-63
hsa-miR-425-5p	-0.144564	7.7e-63	3.65e-62
hsa-miR-105-5p	-0.404445	5.58e-62	2.61e-61
hsa-miR-1296-5p	0.305668	2.37e-61	1.1e-60
hsa-miR-139-5p	0.302844	1.36e-59	6.24e-59
hsa-miR-27a-3p	0.109109	6.3e-59	2.84e-58
hsa-miR-3607-3p	0.373689	6.16e-58	2.75e-57
hsa-miR-24-3p	-0.069766	7.36e-57	3.25e-56
hsa-miR-338-3p	0.518547	3e-50	1.31e-49
hsa-miR-500a-3p	0.0866988	3.68e-47	1.59e-46
hsa-miR-199a-5p	0.128895	5.08e-47	2.17e-46
hsa-miR-26a-5p	-0.0874941	6.34e-47	2.68e-46
hsa-miR-106b-3p	-0.0640909	8.7e-47	3.63e-46
hsa-let-7d-5p	-0.103273	1.07e-46	4.41e-46
hsa-miR-501-3p	0.140416	3.36e-46	1.37e-45
hsa-miR-935	0.255398	5.95e-46	2.41e-45
hsa-miR-1251-5p	-0.869408	2.16e-45	8.65e-45
hsa-miR-125b-2-3p	-0.182949	3.28e-45	1.3e-44
hsa-miR-885-5p	-0.204333	3.9e-45	1.53e-44
hsa-let-7f-5p	-0.0522747	3.12e-44	1.21e-43
hsa-miR-196b-5p	-0.288013	2.94e-43	1.13e-42
hsa-miR-20a-5p	0.431011	3.27e-42	1.24e-41
hsa-miR-150-5p	-0.0661027	1.44e-41	5.41e-41
hsa-miR-1306-5p	-0.223155	6.44e-41	2.4e-40
hsa-miR-485-3p	-0.274957	1.25e-40	4.6e-40
hsa-let-7e-3p	0.17329	1.08e-39	3.97e-39
hsa-miR-3074-5p	-0.351334	1.65e-37	5.99e-37
hsa-miR-29c-3p	0.258652	4.25e-37	1.52e-36
hsa-miR-151a-5p	-0.185698	2.83e-36	1.01e-35
hsa-let-7b-3p	0.161868	4.85e-34	1.71e-33
hsa-miR-1270	-0.329967	1.49e-33	5.21e-33
hsa-miR-1247-3p	0.248891	2.83e-32	9.8e-32
hsa-miR-323b-3p	-0.491987	1.42e-31	4.88e-31
hsa-miR-30c-2-3p	-0.163154	6.41e-31	2.18e-30
hsa-miR-181c-3p	0.184887	1.76e-29	5.92e-29
hsa-miR-3687	-0.346666	4.74e-29	1.58e-28
hsa-miR-4661-5p	0.386515	8.54e-29	2.83e-28
hsa-miR-3065-3p	0.385011	6.89e-28	2.26e-27
hsa-miR-34c-3p	0.254885	1.25e-27	4.08e-27
hsa-miR-486-5p	0.0614596	1.6e-27	5.15e-27
hsa-miR-513c-5p	-0.538829	1.83e-27	5.87e-27
hsa-miR-1180-3p	0.110683	3.52e-27	1.12e-26
hsa-miR-3200-3p	-0.183303	2.61e-26	8.22e-26
hsa-miR-345-5p	-0.241741	7.45e-26	2.33e-25
hsa-miR-328-3p	-0.0739972	1.82e-25	5.64e-25
hsa-miR-181a-3p	0.182717	2.11e-25	6.47e-25
hsa-miR-362-5p	-0.302378	5.22e-23	1.59e-22
hsa-miR-23b-3p	-0.0386752	8.73e-22	2.64e-21
hsa-miR-433-3p	-0.38777	3.92e-21	1.18e-20
hsa-let-7i-5p	-0.102119	8.32e-21	2.48e-20
hsa-miR-432-5p	-0.236649	8.41e-21	2.49e-20
hsa-miR-155-5p	-0.0890087	3.26e-20	9.56e-20
hsa-miR-15b-5p	-0.0328267	8.79e-19	2.56e-18
hsa-miR-200b-5p	-0.116723	1.29e-18	3.73e-18
hsa-let-7a-5p	0.00495361	2.12e-18	6.07e-18
hsa-miR-1301-3p	-0.148631	2.54e-18	7.23e-18
hsa-miR-7704	-0.368038	3.66e-18	1.03e-17
hsa-miR-100-5p	-0.0240803	2.55e-17	7.14e-17
hsa-miR-4758-3p	-0.402463	3.69e-17	1.03e-16
hsa-miR-378a-3p	-0.024019	5.46e-17	1.51e-16
hsa-miR-146b-5p	0.0692426	6.35e-17	1.74e-16
hsa-miR-194-5p	0.175262	1.16e-16	3.17e-16
hsa-miR-3614-5p	-0.348097	9.2e-16	2.49e-15
hsa-miR-3615	-0.210206	1.11e-15	2.98e-15
hsa-miR-25-3p	0.00964745	1.61e-15	4.3e-15
hsa-miR-127-3p	-0.0243561	1.65e-15	4.37e-15
hsa-miR-937-3p	-0.128586	3.93e-15	1.03e-14
hsa-miR-221-3p	-0.0652305	5.01e-15	1.31e-14
hsa-miR-505-3p	-0.114082	8.67e-15	2.25e-14
hsa-miR-324-5p	-0.170473	1.01e-14	2.6e-14
hsa-miR-1307-5p	0.206468	1.29e-14	3.31e-14
hsa-miR-1307-3p	0.0131048	1.79e-14	4.56e-14
hsa-miR-107	-0.156527	2.43e-14	6.15e-14
hsa-miR-99b-3p	-0.0512597	7.12e-14	1.79e-13
hsa-miR-148a-5p	-0.216199	3.7e-13	9.22e-13
hsa-miR-323a-3p	-0.314693	4.91e-13	1.22e-12
hsa-miR-381-3p	-0.299221	5.54e-13	1.36e-12
hsa-miR-10b-3p	-0.35941	6.2e-13	1.52e-12
hsa-miR-363-3p	0.244887	7.54e-13	1.83e-12
hsa-miR-424-5p	0.413493	1.09e-12	2.62e-12
hsa-miR-331-3p	-0.135254	1.12e-12	2.69e-12
hsa-miR-26b-5p	0.115537	1.79e-12	4.28e-12
hsa-miR-1468-5p	0.198917	2.47e-12	5.86e-12
hsa-miR-365a-5p	0.405251	3.42e-12	8.05e-12
hsa-miR-192-5p	0.12066	4e-12	9.37e-12
hsa-miR-181a-2-3p	0.0242065	9.22e-12	2.15e-11
hsa-miR-1224-5p	-0.42061	1.38e-11	3.2e-11
hsa-miR-29b-3p	0.33515	2.14e-11	4.91e-11
hsa-miR-186-5p	-0.0926703	2.96e-11	6.76e-11
hsa-miR-431-3p	-0.114845	3.44e-11	7.81e-11
hsa-miR-204-5p	-0.246334	4.19e-11	9.45e-11
hsa-miR-410-3p	-0.192961	4.91e-11	1.1e-10
hsa-miR-589-5p	0.0751293	6.55e-11	1.46e-10
hsa-miR-191-5p	-0.027348	6.69e-11	1.49e-10
hsa-miR-3917	0.207904	1.14e-10	2.5e-10
hsa-miR-503-3p	-0.357715	1.15e-10	2.53e-10
hsa-miR-99b-5p	-0.00169163	1.16e-10	2.54e-10
hsa-miR-365b-3p	0.089896	1.87e-10	4.07e-10
hsa-miR-582-3p	-0.39671	1.94e-10	4.18e-10
hsa-miR-365a-3p	0.08981	1.95e-10	4.19e-10
hsa-miR-34a-5p	-0.157053	3.39e-10	7.24e-10
hsa-miR-106b-5p	0.175455	9.8e-10	2.08e-09
hsa-miR-3648	-0.283069	1.12e-09	2.35e-09
hsa-miR-130a-3p	-0.121277	2.39e-09	5.03e-09
hsa-miR-330-5p	0.15251	3.27e-09	6.82e-09
hsa-miR-6509-5p	-0.319276	4.86e-09	1.01e-08
hsa-miR-625-5p	-0.399382	5.32e-09	1.1e-08
hsa-miR-1229-3p	-0.279717	7.03e-09	1.44e-08
hsa-miR-223-3p	0.13703	7.05e-09	1.44e-08
hsa-miR-27b-5p	-0.248102	7.09e-09	1.44e-08
hsa-miR-17-5p	-0.0781279	7.53e-09	1.52e-08
hsa-miR-222-3p	-0.0764282	1e-08	2.02e-08
hsa-miR-184	0.250146	1.01e-08	2.02e-08
hsa-miR-152-3p	0.176519	1.06e-08	2.11e-08
hsa-miR-877-5p	-0.13636	2.02e-08	4e-08
hsa-miR-199a-3p	0.0541473	3.96e-08	7.8e-08
hsa-miR-1247-5p	0.191496	4.94e-08	9.68e-08
hsa-miR-199b-3p	0.0533448	6.61e-08	1.29e-07
hsa-miR-92a-1-5p	-0.133817	8.45e-08	1.64e-07
hsa-miR-455-3p	0.0504452	1.17e-07	2.25e-07
hsa-miR-6892-5p	-0.164961	1.21e-07	2.33e-07
hsa-miR-504-5p	-0.256673	1.25e-07	2.39e-07
hsa-miR-133a-3p	-0.279541	1.63e-07	3.09e-07
hsa-miR-1287-5p	-0.116411	1.82e-07	3.44e-07
hsa-miR-379-5p	-0.0740502	2.4e-07	4.51e-07
hsa-miR-539-5p	-0.346508	3.85e-07	7.22e-07
hsa-miR-7702	-0.305127	5.74e-07	1.07e-06
hsa-miR-338-5p	0.34966	5.99e-07	1.11e-06
hsa-miR-185-3p	-0.175073	7.06e-07	1.3e-06
hsa-miR-493-5p	-0.187033	7.72e-07	1.42e-06
hsa-miR-3928-3p	-0.223149	1.08e-06	1.97e-06
hsa-miR-31-5p	-0.238789	1.15e-06	2.1e-06
hsa-miR-452-5p	-0.204734	1.22e-06	2.21e-06
hsa-miR-210-3p	0.0327758	1.59e-06	2.86e-06
hsa-miR-149-3p	0.351972	1.61e-06	2.89e-06
hsa-miR-487b-3p	-0.322067	2.17e-06	3.87e-06
hsa-miR-17-3p	-0.0550647	2.4e-06	4.27e-06
hsa-miR-320d	-0.331967	2.74e-06	4.85e-06
hsa-miR-342-3p	-0.0505384	2.79e-06	4.92e-06
hsa-miR-324-3p	-0.0641754	3.18e-06	5.57e-06
hsa-miR-34c-5p	0.281772	4.26e-06	7.43e-06
hsa-miR-1254	0.218463	4.54e-06	7.88e-06
hsa-miR-335-3p	0.102	6.05e-06	1.05e-05
hsa-miR-4652-5p	-0.283583	8.76e-06	1.51e-05
hsa-miR-654-3p	-0.118575	9.13e-06	1.56e-05
hsa-miR-361-5p	-0.0369104	1.22e-05	2.09e-05
hsa-miR-891a-5p	-0.0843411	1.39e-05	2.36e-05
hsa-miR-4787-3p	-0.23303	1.74e-05	2.94e-05
hsa-miR-7706	-0.137001	1.82e-05	3.07e-05
hsa-miR-128-3p	-0.0497739	2.02e-05	3.39e-05
hsa-miR-200a-3p	-0.103392	2.82e-05	4.7e-05
hsa-miR-409-5p	-0.2325	3e-05	4.98e-05
hsa-miR-652-3p	-0.0585551	3.01e-05	4.99e-05
hsa-miR-942-5p	-0.276	3.01e-05	4.97e-05
hsa-let-7d-3p	-0.0078579	5.59e-05	9.17e-05
hsa-miR-744-5p	-0.0536081	6.59e-05	0.000107666
hsa-miR-135a-3p	-0.25312	7.73e-05	0.000125836
hsa-miR-34b-3p	0.162491	9.96e-05	0.000161444
hsa-miR-874-3p	-0.0529242	0.000125382	0.000202297
hsa-miR-758-5p	-0.219828	0.00014764	0.000237212
hsa-miR-132-3p	0.0408884	0.000225663	0.000361061
hsa-miR-378c	-0.124801	0.000268307	0.00042751
hsa-miR-505-5p	-0.107709	0.000277234	0.000439909
hsa-miR-18a-3p	-0.160622	0.000319026	0.000504139
hsa-miR-210-5p	0.180112	0.000361951	0.000569629
hsa-miR-671-3p	0.0775273	0.000545837	0.000855515
hsa-miR-365b-5p	0.222817	0.000776611	0.00121227
hsa-miR-423-5p	0.0319166	0.000799969	0.00124368
hsa-miR-29b-1-5p	-0.186419	0.00107744	0.00166829
hsa-miR-6511b-3p	0.0871261	0.00119346	0.00184051
hsa-miR-497-5p	-0.164157	0.00133993	0.00205814
hsa-miR-199b-5p	0.19607	0.00135071	0.00206643
hsa-miR-203b-3p	-0.151354	0.00137146	0.00208984
hsa-miR-196a-5p	-0.216359	0.00139401	0.00211581
hsa-miR-451a	0.0802453	0.00159646	0.00241355
hsa-miR-1976	0.072536	0.00165637	0.0024943
hsa-miR-23b-5p	-0.214957	0.00176308	0.00264461
hsa-miR-296-3p	0.136068	0.00183492	0.00274167
hsa-miR-15b-3p	-0.133981	0.00188188	0.00280093
hsa-miR-339-5p	0.0456655	0.0019272	0.00285732
hsa-miR-26b-3p	0.0966761	0.00213923	0.00315948
hsa-miR-150-3p	-0.208377	0.00214767	0.0031598
hsa-miR-16-5p	-0.0473996	0.00428722	0.00628356
hsa-miR-744-3p	-0.12379	0.00467551	0.0068266
hsa-miR-6808-3p	-0.181204	0.00516337	0.00751036
hsa-miR-424-3p	-0.11169	0.00598078	0.00866648
hsa-miR-299-5p	-0.157604	0.00602077	0.00869163
hsa-miR-1271-5p	0.186657	0.00640499	0.00921167
hsa-miR-130b-3p	-0.116765	0.00653573	0.00936462
hsa-miR-3127-5p	0.0672148	0.00717506	0.0102425
hsa-miR-1266-5p	-0.0472017	0.0080487	0.011447
hsa-miR-3940-3p	-0.159813	0.0125691	0.0178101
hsa-miR-134-5p	-0.0190442	0.0143091	0.0202011
hsa-miR-574-3p	0.0196435	0.0147305	0.0207198
hsa-miR-487a-5p	-0.141989	0.0161534	0.0226384
hsa-miR-185-5p	-0.105763	0.0167311	0.0233627
hsa-miR-370-5p	-0.124728	0.0175899	0.0244729
hsa-miR-5698	0.144193	0.0202666	0.0280952
hsa-miR-511-5p	-0.165609	0.020591	0.0284422
hsa-miR-330-3p	0.119276	0.0213682	0.02941
hsa-miR-30b-3p	-0.140329	0.0260574	0.0357358
hsa-miR-194-3p	0.094384	0.0271687	0.0371273
hsa-miR-30e-5p	0.0181638	0.027951	0.0380609
hsa-miR-502-3p	-0.0746261	0.0317287	0.0430523
hsa-miR-1306-3p	-0.125251	0.0318448	0.0430577
hsa-miR-708-5p	-0.0847358	0.0381075	0.0513448
hsa-miR-4728-3p	0.0587372	0.0420418	0.0564477
hsa-miR-491-5p	-0.122514	0.0428774	0.0573691
hsa-miR-20b-5p	0.140354	0.0448046	0.0597394
hsa-miR-6842-3p	0.0932553	0.0453407	0.0602451
hsa-miR-218-5p	0.123429	0.0502508	0.066539
hsa-miR-429	0.113424	0.0524525	0.0692156
hsa-miR-550a-3p	-0.116069	0.0527455	0.069364
hsa-miR-29c-5p	-0.074103	0.0529111	0.0693442
hsa-miR-654-5p	-0.0995517	0.0529622	0.0691751
hsa-miR-3653	0.0695727	0.0547971	0.0713291
hsa-miR-99a-3p	-0.136026	0.0615944	0.0799062
hsa-miR-412-5p	0.130641	0.0626216	0.0809653
hsa-miR-503-5p	-0.113082	0.065779	0.0847622
hsa-miR-3150b-3p	-0.116659	0.0767194	0.0985292
hsa-miR-320b	-0.0472784	0.0796283	0.101924
hsa-miR-532-3p	0.0127746	0.081197	0.103587
hsa-miR-214-5p	0.0611659	0.0816613	0.103834
hsa-miR-30b-5p	-0.0336687	0.0900306	0.114098
hsa-miR-370-3p	0.0479813	0.0910564	0.115019
hsa-miR-128-1-5p	0.0369179	0.0994346	0.12519
hsa-miR-3651	0.0930767	0.111272	0.139636
hsa-miR-4326	0.051342	0.113172	0.141557
hsa-miR-125a-3p	-0.038737	0.121912	0.151994
hsa-miR-29b-2-5p	0.0368133	0.127566	0.158529
hsa-miR-584-5p	-0.0383706	0.133758	0.165688
hsa-miR-769-3p	0.0853367	0.141373	0.174557
hsa-miR-125b-1-3p	-0.0741126	0.145505	0.179083
hsa-miR-758-3p	-0.076275	0.147508	0.180968
hsa-miR-181d-5p	-0.0344772	0.162694	0.198964
hsa-miR-940	-0.0460183	0.177071	0.215859
hsa-miR-629-3p	-0.0669838	0.177849	0.216121
hsa-miR-664a-3p	0.0265351	0.180792	0.219003
hsa-miR-501-5p	-0.0548012	0.197189	0.238115
hsa-miR-377-5p	0.0514925	0.204044	0.245621
hsa-miR-126-3p	0.0184904	0.21584	0.259008
hsa-miR-382-5p	-0.040776	0.217147	0.259765
hsa-miR-142-3p	-0.0835868	0.225625	0.269068
hsa-miR-409-3p	0.0250526	0.230924	0.274535
hsa-miR-766-3p	-0.0289847	0.232605	0.27568
hsa-miR-550a-5p	-0.0494702	0.237496	0.28061
hsa-miR-127-5p	-0.0350212	0.249088	0.293404
hsa-miR-200c-5p	-0.0267057	0.265904	0.312254
hsa-miR-146a-5p	-0.0283856	0.279141	0.326799
hsa-miR-532-5p	-0.0047887	0.283908	0.331369
hsa-miR-3130-5p	-0.0399457	0.301239	0.350533
hsa-miR-664b-3p	-0.0316147	0.316217	0.366849
hsa-miR-339-3p	0.0383949	0.320567	0.370776
hsa-let-7a-2-3p	0.0403249	0.336957	0.388563
hsa-miR-425-3p	-0.0240917	0.34213	0.393347
hsa-miR-27a-5p	0.0381459	0.365579	0.419051
hsa-miR-320c	0.0479448	0.400706	0.45795
hsa-miR-576-5p	-0.0553355	0.417225	0.475414
hsa-miR-195-3p	-0.0364447	0.438747	0.498458
hsa-miR-214-3p	-0.0245972	0.449939	0.509665
hsa-miR-98-5p	0.0406469	0.450038	0.508279
hsa-miR-7641	0.0352052	0.453911	0.511149
hsa-miR-181c-5p	-0.0137917	0.465747	0.522944
hsa-miR-221-5p	-0.0422385	0.478218	0.535382
hsa-miR-93-3p	-0.017557	0.481291	0.537255
hsa-miR-1343-3p	0.0319093	0.513222	0.571239
hsa-miR-4746-5p	-0.0302888	0.524704	0.58233
hsa-miR-1292-5p	0.0329842	0.54033	0.597944
hsa-miR-337-3p	-0.0328882	0.566826	0.625463
hsa-miR-500b-3p	-0.038552	0.57449	0.632103
hsa-miR-106a-5p	0.0392606	0.592132	0.649653
hsa-miR-484	-0.00469937	0.60306	0.659758
hsa-miR-135b-5p	0.0320282	0.61144	0.667026
hsa-miR-660-5p	0.0343669	0.627206	0.682286
hsa-miR-423-3p	-0.00348644	0.629746	0.683114
hsa-miR-3610	0.0320632	0.646606	0.699427
hsa-miR-500a-5p	-0.0283791	0.652445	0.703761
hsa-let-7c-3p	-0.0217272	0.671356	0.722131
hsa-miR-224-5p	-0.00859917	0.679151	0.728474
hsa-miR-500b-5p	-0.0251411	0.690072	0.738127
hsa-miR-219a-1-3p	-0.0162004	0.697696	0.744209
hsa-miR-342-5p	-0.0139204	0.703983	0.748835
hsa-miR-148b-3p	0.00392965	0.711376	0.754609
hsa-miR-3605-3p	0.0133898	0.717358	0.758858
hsa-miR-1249	0.0202148	0.741134	0.781855
hsa-miR-326	0.00762906	0.776306	0.816717
hsa-miR-598-3p	0.0123553	0.781424	0.819854
hsa-miR-15a-5p	0.0111008	0.787551	0.824032
hsa-miR-130b-5p	-0.00491769	0.825395	0.861281
hsa-miR-1228-3p	0.0134756	0.826491	0.860089
hsa-let-7g-3p	0.00968587	0.829383	0.860765
hsa-miR-629-5p	-0.0043383	0.848416	0.878145
hsa-miR-28-5p	0.00507462	0.851735	0.87921
hsa-miR-769-5p	-0.00707238	0.857064	0.882339
hsa-miR-664a-5p	-0.0098626	0.885602	0.909281
hsa-miR-374b-5p	-0.00830254	0.891171	0.912559
hsa-miR-3622a-3p	0.00498488	0.893929	0.912949
hsa-miR-191-3p	0.00484682	0.900034	0.916746
hsa-miR-92b-5p	0.00385929	0.923387	0.938044
hsa-miR-615-3p	0.00299482	0.930091	0.942361
hsa-miR-2110	-0.00230023	0.948676	0.958662
hsa-miR-1226-3p	0.000957544	0.965605	0.973208
hsa-miR-4449	-0.00160544	0.970026	0.975104
hsa-miR-23a-5p	-0.000992605	0.982152	0.984717
hsa-miR-708-3p	-6.67e-05	0.998944	0.998944
