# Supplementary material for: MiR-509-3 augments the synthetic lethality of PARPi by regulating HR repair in PDX model of HGSOC
Source: J Hematol Oncol. 2020 Jan 31;13:9. doi: 10.1186/s13045-020-0844-0 (PMC6995078; doi:10.1186/s13045-020-0844-0)
Supplement: Supplementary file 8 — Additional file 8: Table S3. Detailed clinical characteristics of each enrolled HGSOC patients from Qilu hospital. [file 13045_2020_844_MOESM8_ESM.xlsx]

## Sheet: Sheet1
HGSOC	Age At Diagnosis..yrs.	TUMOR STAGE	TUMOR GRADE	VITAL STATUS(1="dead", 0="alive")	Overall Survival.mos.	Progression Free Status(1="progressed", 0="not progressed")	Progression Free Survival..mos..	Platinum Status	Positive lymph node	CA125 before surgery	Relative MiR-509-3-5p Expression
H30	52	IIIc	G3	1	35	1	31	sensitive		269.4	0.001
H32	57	Ⅲ	G3	1	28	1	11	resistant		672.2	0.001
H52	64	IIIc	G3	0	19	1	12	resistant		357.7	0.001
H69	58	IV	G3	1	22	1	4	resistant		1634.8	0.001
H74	62	IIIC	G3	1	13	1	6	resistant	yes	830.6	0.001
H89	54	Ⅲc	G2	1	34	1	8	resistant	no	329.3	0.001
H109	43	IIIc	G3	1	16	1	4	resistant		857	0.001
H119	54	Ic	G3	0	64	0	64	sensitive	no	153.8	0.001
H8	45	Ⅲc	G3	1	24	1	11	resistant	yes	624.9	0.002
H20	52	IIIc	G3	1	13	1	7	resistant	no	172.7	0.002
H73	59	IIIC	G3	1	13	1	3	resistant		1962	0.002
H91	39	Ⅲc	G3	1	24	1	13	resistant	no	603.3	0.002
H105	49	IIIc	G3	1	17	1	13	resistant		2119	0.002
H113	54	IIa	G3	1	22	1	12	resistant	yes	1253	0.002
H124	55	IIIc	G3	1	12	1	6	resistant	no	5000	0.002
H7	40	Ⅲc	G3	1	36	1	13	resistant	no	2184	0.003
H87	46	IIc	G3	1	24	1	12	resistant		1218	0.003
H92	52	Ⅲc	G3	1	27	1	12	resistant	no	1900	0.003
H15	73	Ⅲ	G3	1	34	1	12	resistant		2504	0.004
H33	57	IIIc	G3	1	36	1	11	resistant	yes	362.6	0.004
H35	65	IIIc	G3	1	17	1	13	resistant	no	2150	0.004
H81	56	IIIc	G3	1	34	1	13	resistant		454.8	0.004
H95	56	Ⅲ	G3	1	19	1	8	resistant		1093.4	0.004
H13	62	Ⅲc	G3	1	14	1	8	resistant		288.3	0.005
H25	71	IIIc	G3	1	14	1	6	resistant	no	2563	0.005
H80	59	Ⅲc	G3	1	29	1	14	resistant		413	0.005
H99	57	IIIb	G3	1	50	1	44	sensitive	yes	689.7	0.005
H22	63	IIIc	G3	0	60	1	50	sensitive	no	2804	0.006
H102	75	IV	G3	1	15	1	5	resistant		570.3	0.006
H84	63	Ⅲc	G3	1	54	1	14	resistant		632.2	0.007
H36	71	IIIc	G3	1	38	1	12	resistant		140.1	0.008
H57	54	IIIc	G3	1	13	1	4	resistant		461.9	0.008
H83	60	IV	G3	1	13	1	4	resistant	no	145	0.01
H117	48	IIIc	G3	1	10	1	2	resistant	yes	2205	0.012
H61	52	IIIb	G3	0	31	1	10	resistant		51.07	0.013
H118	49	IIIc	G3	1	42	1	7	resistant		2566	0.014
H103	41	IIIc	G3	0	72	1	41	sensitive	no	334.8	0.015
H1	47	Ⅲc	G3	1	28	1	10	resistant		211	0.02
H18	54	IIIc	G3	1	9	1	7	resistant		139.3	0.022
H120	56	Ⅲc	G3	1	12	1	3	resistant	no	862.2	0.022
H12	46	Ⅱa	G3	0	101	0	101	sensitive	no	2114	0.023
H78	60	IIIc	G3	0	28	1	5	resistant		262.5	0.023
H44	49	IIIc	G3	1	34	1	14	resistant		4232	0.024
H62	49	Ⅲ	G3	0	31	1	31	sensitive		1187	0.027
H75	57	ⅠC	G3	0	31	0	31	sensitive	no	163.1	0.038
H28	45	IIIc	G3	1	19	1	6	resistant		985.2	0.042
H93	37	Ⅰc	G3	0	66	1	51	sensitive	no	90.17	0.042
H21	56	IIIc	G3	1	13	1	4	resistant	no	908.2	0.044
H26	50	IIIc	G3	0	57	1	18	sensitive		344.9	0.05
H14	45	Ⅲc	G3	1	27	1	9	resistant		4147	0.051
H37	49	I	G3	1	42	1	11	sensitive	no	24.38	0.055
H56	57	IIIc	G3	0	33	1	22	sensitive		1681	0.055
H72	59	IIIc	G3	0	29	1	22	sensitive	yes	846.4	0.066
H59	55	IIIc	G3	0	32	0	32	sensitive	yes	891.9	0.072
H122	58	Ⅲc	G3	1	8	1	4	resistant	no	3572	0.074
H108	46	III	G3	0	68	1	41	sensitive		1989	0.076
H112	48	Ⅲc	G3	0	68	0	68	sensitive	no	6971	0.084
H40	58	IIIc	G3	0	37	1	17	sensitive		836.4	0.085
H85	62	Ⅲc	G3	1	16	1	5	resistant	yes	322.4	0.086
H3	65	Ⅱc	G3	1	126	1	28	sensitive	no	41.68	0.097
H77	48	IIIB	G3	0	30	1	13	sensitive		474.5	0.097
H98	48	II	G3	1	57	1	44	sensitive	no	1370	0.097
H19	53	IIc	G3	1	45	1	41	sensitive	yes	2139	0.102
H23	66	IIIc	G3	0	57	1	19	sensitive		102	0.112
H24	81	IIIc	G3	0	57	0	57	sensitive		289	0.116
H106	53	IIIc	G3	1	32	1	14	sensitive		2321	0.14
H114	60	IIIC	G3	1	8	1	2	resistant	no	895.4	0.156
H101	61	IV	G3	0	72	1	9	sensitive		692	0.159
H34	65	IIIc	G3	1	28	1	24	sensitive	yes	1872	0.164
H47	48	IIIC	G3	0	36	1	10	sensitive	yes	237.5	0.183
H43	44	IIIc	G3	1	36	1	22	sensitive	yes	396.6	0.209
H11	76	Ⅲc	G3	1	5	1	2	resistant		251.4	0.213
H125	57	IIIc	G3	1	40	1	15	sensitive	no	692.3	0.218
H31	54	IIIC	G3	1	31	1	3	sensitive	yes	593.8	0.221
H76	62	IIIC	G3	0	31	0	31	sensitive		1911	0.234
H126	44	IIIc	G3	1	18	1	9	resistant	no	843.9	0.238
H123	66	IIIc	G3	1	16	1	8	resistant	no	1279	0.244
H51	58	Ⅲ	G3	0	34	0	34	sensitive		515.2	0.254
H6	64	Ⅲc	G3	1	11	1	5	sensitive	no	123.2	0.298
H38	52	IIIc	G3	1	24	1	16	sensitive		2748	0.312
H121	48	ⅠB	G3	0	63	1	56	sensitive	no	3593	0.33
H41	49	IIIc	G3	0	37	0	37	sensitive	no	773.2	0.392
H2	50	Ⅲc	G3	1	126	1	17	sensitive	yes	424	0.396
H46	52	IIIC	G3	1	21	1	4	sensitive	yes	2695	0.425
H82	62	IIIc	G3	1	11	1	5	resistant		797.6	0.466
H86	57	IIIc	G3	1	28	1	14	sensitive		619.02	0.518
H116	49	IIa	G3	0	66	0	66	sensitive		357.8	0.549
H48	52	IIIc	G3	1	20	1	7	sensitive	no	747.7	0.606
H58	63	I	G3	0	32	0	32	sensitive	no	141.8	0.622
H49	50	Ⅱ	G3	0	35	0	35	sensitive	no	369.2	0.626
H100	62	IIIC	G3	0	73	1	20	sensitive		557.7	0.633
H42	50	IIIb	G3	1	30	1	8	sensitive	yes	16.77	0.648
H79	73	Ⅲc	G3	1	15	1	10	resistant		1733	0.815
H90	54	Ⅲc	G2	1	33	1	9	sensitive	no	329.3	1
H64	63	IIIC	G3	0	31	0	31	sensitive		3497	1.074
H66	75	IIIC	G3	0	43	1	41	sensitive	yes	340.7	1.1
H65	53	IIIC	G3	0	30	0	30	sensitive	yes	2191	1.217
H96	62	Ic	G3	0	75	0	75	sensitive	yes	656.2	1.3
H111	57	IIIc	G3	1	68	1	48	sensitive		205.5	1.374
H17	60	Ⅲc	G3	0	96	1	56	sensitive	yes	223.4	1.416
H27	47	IIIb	G3	0	56	1	18	sensitive		98.4	1.665
H67	59	IIIc	G3	1	31	1	16	sensitive		109.9	1.943
H55	59	IIIc	G3	0	33	1	12	sensitive		533.7	2.192
H107	51	IIIc	G3	1	47	1	5	sensitive	yes	400.4	2.199
H115	59	I	G3	0	66	0	66	sensitive	yes	666.4	2.456
H68	39	I	G3	0	42	1	23	sensitive	no	45.69	2.583
H60	47	IV	G3	0	31	1	2	sensitive	no	1663	3.211
H16	51	Ⅲc	G3	0	96	1	32	sensitive	yes	785.3	3.238
H88	43	IIIc	G3	1	55	1	10	sensitive		634.9	4.245
H29	66	IIIc	G3	1	12	1	8	resistant		1187	4.339
H71	70	IIIC	G3	0	31	1	30	sensitive		5000	5.216
H54	63	IV	G3	0	34	1	12	sensitive		1233.4	5.49
H4	42	Ⅲc	G3	1	28	1	16	sensitive	no	2175	6.206
H70	47	IIIC	G3	1	23	1	12	sensitive		82.64	6.218
H5	56	Ⅲc	G3	1	31	1	10	sensitive	no	356	6.9
H39	66	IIIc	G3	0	38	0	38	sensitive		1304	7.555
H53	71	Ⅲ	G3	0	34	1	33	sensitive		4152	8.276
H104	68	IIIc	G3	1	12	1	3	resistant	no	314	8.698
H45	53	IIIc	G3	0	36	0	36	sensitive	yes	702.4	9.604
H110	65	IIIc	G3	1	21	1	14	sensitive	no	60.59	11.938
H10	47	Ⅱc	G3	1	71	1	11	sensitive		23.38	15.135
H97	59	IIc	G3	0	75	0	75	sensitive		1415	20
H94	66	Ⅲc	G3	0	66	1	25	sensitive		1014	22.5
H9	54	Ia	G3	1	112	1	20	sensitive	no	142.4	24.7
H63	53	IIIc	G3	0	31	1	6	sensitive		5000	25.08
H50	48	Ⅱ	G3	0	35	1	24	sensitive	no	375.3	95.726
